# Supplementary material for: Whole-genome sequencing analysis of Klebsiella aerogenes among men who have sex with men in Guangzhou, China
Source: Front Microbiol. 2023 Jun 2;14:1102907. doi: 10.3389/fmicb.2023.1102907 (PMC10272549; doi:10.3389/fmicb.2023.1102907)
Supplement: Supplementary file 1 [file Table_1.XLSX]

## Sheet: Sheet1
Supplementary table 1: Antibiotic susceptibility phenotypes of study isolates
ID	Furantoin	Ampicillin	Imipenem	Cefotaxime sodium	Cefepime	Ertapenem	Cotrimoxazole	Tetracycline	Aztreonam	Amikacin	Gentamicin	Chloramphenicol	Ceftazidime	Tobramycin	Levofloxacin	Meropenem	MDR
20_s	R	R	S	S	S	S	S	S	S	S	S	S	S	S	S	S	S
22_s	R	R	S	S	S	S	S	S	S	S	S	S	S	S	S	S	S
33_s	R	R	S	R	S	S	S	S	S	S	S	S	S	S	S	S	S
104_s	R	R	S	R	S	S	S	S	S	S	S	S	S	S	S	S	S
118_s	R	S	S	S	S	S	S	S	S	S	S	S	S	S	S	S	S
139_s	S	R	R	R	S	S	S	S	S	S	S	S	S	S	S	S	S
144_s	S	R	S	S	S	S	S	S	S	S	S	S	S	S	S	S	S
146_s	R	R	S	S	S	S	S	S	S	S	S	S	S	S	S	S	S
169_s	R	R	S	S	S	S	S	S	S	S	S	S	S	S	S	S	S
192_s	R	R	R	R	S	S	S	S	S	S	S	S	S	S	S	R	R
223_s	R	R	S	S	S	S	S	S	S	R	S	S	S	R	S	S	S
226_s	R	R	R	R	S	S	S	S	S	R	S	S	S	R	S	S	R
227_s	R	R	S	S	S	S	S	S	S	R	S	S	S	S	S	S	S
228_s	R	R	S	S	S	S	S	S	R	S	S	S	S	S	S	S	S
229_s	R	R	S	S	S	S	S	S	S	S	S	S	S	S	S	S	S
232_s	R	R	R	S	S	S	S	S	S	S	S	S	S	S	S	S	S
233_s	R	R	R	R	S	S	S	S	S	S	S	S	S	S	S	S	R
236_s	R	S	S	R	S	S	S	S	S	S	S	S	S	S	S	S	S
262_s	R	R	S	S	S	S	S	S	S	S	S	S	S	S	S	S	S
273_s	R	R	S	S	S	S	S	S	S	S	S	S	S	S	S	S	S
275_s	R	R	S	S	S	S	S	S	S	S	S	S	S	S	S	S	S
277_s	R	R	S	S	S	S	S	S	S	S	S	S	S	S	S	S	S
292_s	R	R	S	S	S	S	S	S	S	S	S	S	S	S	S	S	S
295_s	S	S	S	S	S	S	S	S	S	S	S	S	S	S	S	S	S
304_s	S	R	S	S	S	S	S	S	S	S	S	S	S	S	S	S	S
310_s	R	R	S	R	S	S	S	S	S	R	S	S	S	S	S	S	R
313_s	R	R	S	S	S	S	S	S	S	S	S	S	S	S	S	S	S
321_s	R	R	S	S	S	S	S	S	S	R	S	S	S	S	S	S	S
329_s	R	R	S	R	S	S	S	S	S	S	S	S	S	S	S	S	S
331_s	R	R	S	S	S	S	S	S	S	S	S	S	S	S	S	S	S
350_s	R	R	S	R	S	R	S	S	R	S	S	S	R	S	S	S	R
352_s	R	R	R	S	S	S	S	S	S	S	S	S	S	S	S	S	S
354_s	R	R	R	S	S	S	S	S	S	S	R	S	S	S	S	S	R
357_s	R	R	S	S	S	S	S	S	S	S	S	S	S	S	S	S	S
359_s	R	S	S	S	S	S	S	S	S	S	S	S	S	S	S	S	S
364_s	R	R	S	S	S	S	S	S	S	S	S	S	S	S	S	S	S
367_s	R	R	S	R	S	R	S	S	R	S	S	S	R	S	S	S	R
368_s	R	R	S	S	S	S	S	S	S	R	R	S	S	R	S	S	S
371_s	R	S	S	S	S	S	S	S	S	S	S	S	S	S	S	S	S
374_s	R	R	S	S	S	S	S	S	S	S	S	S	S	S	S	S	S
375_s	R	R	S	S	S	S	S	S	S	S	S	S	S	S	S	S	S
376_s	R	R	S	S	S	S	S	S	R	S	S	S	S	S	S	S	S
379_s	R	R	S	S	S	S	S	S	S	S	S	S	S	S	S	S	S
380_s	R	R	S	S	S	S	S	S	S	S	S	S	S	S	S	S	S
386_s	R	R	S	S	S	S	S	S	S	S	S	S	S	S	S	S	S
388_s	R	R	R	S	S	S	S	S	S	R	S	S	S	S	S	S	R
392_s	R	R	S	S	S	S	S	S	S	R	R	S	S	S	S	S	S
395_s	R	R	S	S	S	S	S	S	S	S	S	S	S	S	S	S	S
396_s	R	R	S	S	S	R	S	S	S	S	S	S	S	S	S	S	R
397_s	R	R	R	R	R	R	S	R	S	S	S	R	S	S	S	R	R
399_s	S	R	S	S	S	S	S	S	S	S	S	S	S	S	S	S	S
402_s	R	R	S	S	S	S	S	S	S	S	S	S	S	S	S	S	S
408_s	R	R	S	S	S	S	S	S	S	S	S	S	S	S	S	S	S
416_s	R	R	S	S	S	S	S	S	S	S	S	S	S	S	S	S	S
420_s	R	R	S	S	S	S	R	R	S	S	S	R	S	S	S	S	R
421_s	R	R	S	S	S	S	S	S	S	S	S	S	S	S	S	S	S
425_s	R	R	S	S	S	S	S	S	S	S	S	S	S	S	S	S	S
426_s	R	R	S	S	S	S	S	S	S	S	S	S	S	S	S	S	S
431_s	R	R	S	S	S	S	S	S	S	S	S	S	S	S	S	S	S
432_s	R	R	S	S	S	S	R	R	S	S	S	S	S	S	S	S	R
434_s	R	R	S	S	S	S	S	S	S	S	S	S	S	S	S	S	S
436_s	R	R	S	R	S	S	S	S	S	S	S	S	S	S	S	S	S
438_s	R	R	S	S	S	S	S	S	S	S	S	S	S	S	S	S	S
441_s	R	S	S	S	S	S	S	S	S	S	S	S	S	S	S	S	S
445_s	R	S	S	S	S	S	S	S	S	S	S	S	S	S	S	S	S
451_s	R	R	S	R	R	R	R	R	S	S	S	R	S	S	S	S	R
452_s	R	R	S	S	S	S	S	S	R	S	S	S	S	S	S	S	S
454_s	S	R	S	R	R	S	S	S	S	S	S	S	S	S	S	S	S
455_s	R	R	S	R	R	R	S	S	S	S	S	S	S	S	S	S	R
461_s	R	R	S	S	S	S	S	S	S	S	S	S	S	S	S	S	S
462_s	R	S	S	S	S	S	S	S	S	S	S	S	S	S	S	S	S
463_s	R	R	R	S	S	S	S	R	S	S	S	S	S	S	S	S	R
465_s	R	R	S	S	S	S	S	S	S	S	S	S	S	S	S	S	S
471_s	R	R	R	S	S	S	S	S	R	S	S	S	S	S	S	S	R
473_s	R	R	S	S	S	S	S	S	S	S	S	S	S	S	S	S	S
481_s	R	R	S	S	S	S	S	S	S	S	S	S	S	S	S	S	S
486_s	R	R	S	S	S	S	S	S	S	S	S	S	S	S	S	S	S
491_s	R	R	S	S	S	S	S	S	S	S	S	S	S	S	S	S	S
493_s	R	R	S	S	S	S	S	S	S	S	S	S	S	S	S	S	S
496_s	R	R	R	R	S	S	S	S	S	S	S	S	S	S	S	S	R
499_s	R	S	S	S	S	S	S	S	S	S	S	S	S	S	S	S	S
503_s	R	R	R	R	S	S	S	R	S	S	S	S	S	S	S	S	R
504_s	R	R	R	S	S	S	S	S	S	S	S	S	S	S	S	S	R
507_s	R	R	R	S	S	S	S	S	S	S	S	S	S	S	S	S	S
510_s	R	R	R	S	S	S	S	S	S	S	S	S	S	S	S	S	S
512_s	R	R	S	S	S	S	S	S	S	S	S	S	S	S	S	S	S
514_s	R	S	S	S	S	S	S	S	S	S	S	S	S	S	S	S	S
515_s	R	S	S	S	S	S	S	S	S	S	S	S	S	S	S	S	S
521_s	R	R	R	S	S	S	S	S	S	S	S	S	S	S	S	S	S
523_s	R	R	S	S	S	S	S	S	S	S	S	S	S	S	S	S	S
525_s	R	R	S	S	S	S	S	S	S	S	S	S	S	S	S	S	S
533_s	S	R	S	S	S	S	S	S	S	S	S	S	S	S	S	S	S
534_s	R	R	S	S	S	S	S	S	S	S	S	S	S	S	S	S	S
555_s	R	R	R	S	S	S	S	S	S	S	S	S	S	S	S	S	S
557_s	R	R	R	S	S	R	S	S	S	S	S	S	S	S	S	S	S
559_s	R	R	S	S	S	S	S	S	S	S	S	S	S	S	S	S	S
561_s	R	R	R	R	S	S	S	S	S	S	S	S	S	S	S	S	R
563_s	R	R	S	S	S	S	S	S	S	S	S	S	S	S	S	S	S
565_s	S	R	S	S	S	S	S	S	S	S	S	S	S	S	S	S	S
567_s	S	R	S	S	S	S	S	S	S	S	S	S	S	S	S	S	S
569_s	S	R	S	R	S	S	S	S	S	S	S	S	S	S	S	S	S
573_s	R	S	S	S	S	S	R	S	S	S	S	S	S	S	S	S	S
575_s	R	R	S	S	S	S	S	S	S	S	S	S	S	S	S	S	S
578_s	R	S	S	S	S	S	R	S	S	S	S	S	S	S	S	S	S
583_s	R	R	S	S	S	S	S	S	S	S	S	S	S	S	S	S	S
585_s	R	R	S	S	S	S	S	S	S	R	S	S	S	S	S	S	S
586_s	R	R	S	S	R	S	S	S	S	S	S	S	S	S	S	S	S
588_s	R	S	S	S	S	S	S	S	S	S	S	S	S	S	S	S	S
605_s	R	R	S	S	S	S	S	S	S	S	S	S	S	S	S	S	S
607_s	S	R	R	R	R	R	S	R	R	S	S	R	S	S	S	S	R
613_s	R	R	R	S	S	S	S	S	S	S	S	S	S	S	S	S	R
616_s	R	R	S	S	S	S	S	S	S	S	S	S	S	S	S	S	S
617_s	R	R	S	S	S	S	S	S	S	S	S	S	S	S	S	S	S
620_s	R	R	S	S	S	S	S	S	S	S	S	S	S	S	S	S	S
622_s	R	R	S	S	S	S	S	S	S	S	S	S	S	S	S	S	S
625_s	R	R	S	S	S	S	S	S	S	S	S	S	S	S	S	S	S
627_s	R	R	S	S	S	S	S	S	S	S	S	S	S	S	S	S	S
628_s	R	R	S	S	S	S	S	S	S	S	S	S	S	S	S	S	S
629_s	R	R	S	S	S	S	S	S	S	S	S	S	S	S	S	S	S
631_s	R	R	S	S	S	S	S	S	S	S	S	S	S	S	S	S	S
634_s	R	R	S	S	S	S	S	S	S	S	S	S	S	S	S	S	S
635_s	R	R	S	S	S	S	S	S	S	S	S	S	S	S	S	S	S
637_s	R	S	S	S	S	S	S	S	S	R	S	S	S	S	S	S	R
638_s	S	R	S	S	S	S	S	S	S	S	S	S	S	S	S	S	S
645_s	R	R	S	S	S	S	S	S	S	S	S	S	S	S	S	S	S
659_s	R	R	S	S	R	S	S	S	S	S	S	S	R	S	S	S	S
660_s	S	R	S	S	S	S	S	S	S	S	S	S	S	S	S	S	S
661_s	R	S	S	S	S	S	S	S	S	S	S	S	S	S	S	S	S
664_s	R	R	S	S	S	S	S	S	S	S	S	S	S	S	S	S	S
668_s	R	R	S	S	S	S	S	S	S	S	R	S	S	S	S	S	S
669_s	R	S	S	S	S	S	S	S	S	S	S	S	S	S	S	S	S
670_s	R	R	S	S	S	S	S	S	S	S	S	S	S	S	S	S	S
673_s	R	R	S	S	S	S	S	S	S	S	S	S	S	S	S	S	S
674_s	R	R	S	R	S	S	S	S	S	S	S	S	S	S	S	S	S
689_s	R	R	R	S	S	S	S	S	S	S	S	S	S	S	S	S	S
700_s	R	R	S	R	R	R	R	S	R	S	S	S	S	S	S	S	R
707_s	R	R	S	S	S	S	S	S	S	S	S	S	S	S	S	S	S
710_s	R	R	S	S	S	R	S	S	S	S	S	S	S	S	S	S	S
712_s	S	R	S	S	S	S	S	S	S	S	S	S	S	S	S	S	S
713_s	R	R	S	S	S	S	S	S	S	S	S	S	S	S	S	S	S
716_s	R	R	R	S	S	S	S	S	S	S	S	S	S	S	S	S	R
723_s	R	R	R	S	S	S	S	S	S	S	S	S	S	S	S	S	S
729_s	R	R	S	S	S	S	S	S	S	S	S	S	S	S	S	S	S
732_s	R	R	R	S	S	S	S	S	S	S	S	S	S	S	S	S	S
735_s	R	S	S	S	S	S	S	S	S	S	S	S	S	S	S	S	S
737_s	R	R	S	S	S	S	S	S	S	S	S	S	S	S	S	S	S
740_s	R	S	S	S	S	S	S	S	S	R	S	S	S	S	S	S	S
742_s	R	R	S	S	S	S	R	R	S	S	S	S	S	S	S	S	R
745_s	R	R	S	S	S	S	S	S	S	R	R	S	S	R	S	S	S
748_s	R	R	S	S	S	S	S	S	S	S	R	S	S	R	S	S	S
750_s	R	S	S	S	S	S	S	S	S	S	S	S	S	S	S	S	S
753_s	R	R	S	S	S	S	S	S	S	S	S	S	S	S	S	S	S
755_s	R	R	S	S	S	S	S	S	S	S	S	S	S	S	S	S	S
757_s	R	R	R	R	R	R	R	S	R	S	S	S	S	S	S	S	R
758_s	R	S	S	S	S	S	S	S	S	S	S	S	S	S	S	S	S
759_s	R	R	R	S	S	S	S	S	S	S	S	S	S	S	S	S	S
762_s	S	R	R	R	R	R	S	S	R	S	S	S	S	S	R	S	R
770_s	R	R	S	R	S	S	S	S	S	S	S	S	S	S	S	S	S
773_s	R	R	R	S	S	S	S	S	S	S	S	S	S	S	S	S	R
774_s	R	R	S	S	S	S	S	S	S	S	S	S	S	S	S	S	S
777_s	R	R	R	S	S	S	S	S	S	S	S	S	S	S	S	S	S
780_s	R	R	S	S	S	S	S	S	S	S	S	S	S	S	S	S	S
784_s	S	R	S	R	R	S	S	S	S	S	S	S	S	S	S	S	S
787_s	R	R	R	R	S	S	S	S	S	S	S	S	S	S	S	S	R
788_s	R	R	R	S	S	S	S	S	S	S	S	S	S	S	S	S	S
792_s	R	R	R	R	S	S	S	S	S	S	S	S	S	S	S	S	R
793_s	R	R	R	S	S	S	S	S	S	S	S	S	S	S	S	S	S
802_s	R	R	S	S	S	S	S	S	S	S	S	S	S	S	S	S	S
804_s	R	R	S	S	S	S	S	S	S	S	S	S	S	S	S	S	S
819_s	R	R	S	S	S	S	S	S	S	S	S	S	S	S	S	S	S
824_s	R	R	S	S	S	S	S	S	S	S	R	S	S	S	S	S	S
826_s	R	R	R	R	R	R	R	S	S	S	R	S	S	S	S	S	R
831_s	R	S	R	S	S	S	S	R	R	S	S	S	S	S	S	S	R
835_s	R	R	R	R	R	R	R	R	R	S	S	S	S	S	R	S	R
837_s	R	S	S	S	S	S	S	S	S	S	S	S	S	S	S	S	S
838_s	S	R	R	S	S	S	S	S	S	S	S	S	S	S	S	S	S
840_s	R	R	S	S	S	S	S	S	S	S	S	S	S	S	S	S	S
849_s	R	S	S	S	S	S	S	S	S	S	S	S	S	S	S	S	S
850_s	R	R	S	S	S	S	S	S	S	S	S	S	S	S	S	S	S
858_s	R	R	R	R	R	R	S	S	R	S	S	S	S	S	S	S	R
859_s	R	R	S	S	S	S	S	S	S	S	S	S	S	S	S	S	S
860_s	R	R	S	S	S	S	S	S	S	R	R	S	S	S	S	S	S
861_s	R	R	S	S	S	S	S	S	S	S	S	S	S	S	S	S	S
868_s	S	S	S	S	S	S	S	S	S	S	S	S	S	S	S	S	S
870_s	R	R	S	S	S	S	S	S	S	S	S	S	S	S	S	S	S
872_s	R	R	S	R	R	S	S	S	S	S	S	S	R	S	S	S	S
874_s	R	R	S	S	S	S	S	S	S	S	S	S	S	S	S	S	S
877_s	R	R	S	S	S	S	S	S	S	S	S	S	S	S	S	S	S
878_s	R	R	S	S	S	S	S	S	S	S	S	S	S	S	S	S	S
879_s	R	R	S	S	S	S	S	S	S	S	S	S	S	S	S	S	S
882_s	R	R	S	S	S	S	S	S	S	S	S	S	S	S	S	S	S
883_s	R	R	S	S	S	S	S	S	S	S	S	S	S	S	S	S	S
884_s	R	R	S	S	S	S	S	S	S	S	S	S	S	S	S	S	S
885_s	R	R	R	S	S	S	S	S	S	S	S	S	S	S	S	S	S
888_s	R	R	S	S	S	S	S	S	S	S	S	S	S	S	S	S	S
895_s	R	R	S	S	S	S	S	S	S	S	S	S	S	S	S	S	S
897_s	R	R	S	S	S	S	S	S	S	S	S	S	S	S	S	S	S
899_s	R	R	S	S	S	S	S	S	S	S	S	S	S	S	S	S	S
903_s	R	R	R	S	S	S	S	S	S	S	S	S	S	S	S	S	S
904_s	S	S	S	S	S	S	S	S	S	S	S	S	S	S	S	S	S
905_s	R	R	R	S	R	S	S	S	S	S	S	S	S	S	S	S	R
911_s	S	R	S	S	S	S	S	R	S	S	S	S	S	S	S	S	S
912_s	S	R	S	S	S	S	S	R	S	S	S	S	S	S	S	S	S
918_s	R	R	R	R	S	S	S	S	S	S	S	S	S	S	S	S	R
927_s	R	R	R	S	S	S	S	S	S	S	S	S	S	S	S	S	S
928_s	R	R	S	S	R	S	S	S	S	S	S	S	S	S	S	S	S
933_s	R	S	S	S	S	S	S	S	S	S	S	S	S	S	S	S	S
936_s	R	R	S	S	S	S	S	S	S	S	S	S	S	S	S	S	S
939_s	R	R	R	S	S	S	S	S	S	S	S	S	S	S	S	S	S
940_s	R	R	S	S	S	S	S	S	S	S	S	S	S	S	S	S	S
941_s	R	R	S	S	S	S	S	S	S	S	S	S	S	S	S	S	S
942_s	R	R	R	R	S	S	S	S	S	S	S	S	S	S	S	S	R
943_s	R	R	S	S	S	S	S	S	S	S	S	S	S	S	S	S	S
948_s	R	R	S	S	S	S	S	S	S	S	S	S	S	S	S	S	S
951_s	R	R	R	R	R	S	S	S	S	S	S	S	S	S	S	S	R
953_s	R	R	S	S	S	S	S	S	S	S	S	S	S	S	S	S	S
956_s	R	S	S	S	S	S	S	S	S	S	S	S	S	S	S	S	S
961_s	R	R	S	S	S	S	S	S	S	S	S	S	S	S	S	S	S
963_s	R	R	S	S	S	S	S	S	S	S	S	S	S	S	S	S	S
967_s	R	R	S	S	S	S	S	S	S	S	S	S	S	S	S	S	S
968_s	R	R	R	S	S	S	S	S	S	S	S	S	S	S	S	S	S
972_s	R	R	R	S	S	S	S	S	S	S	S	S	S	S	S	S	S
974_s	R	R	R	S	S	S	R	S	S	S	S	S	S	S	S	S	R
977_s	R	R	R	S	S	S	S	S	S	S	S	S	S	S	S	S	S
980_s	R	R	R	S	S	S	S	S	S	S	S	S	S	S	S	S	S
986_s	R	R	R	R	S	S	S	S	S	S	S	S	S	S	S	S	R
987_s	S	R	S	S	S	S	S	S	S	S	S	S	S	S	S	S	S
988_s	R	R	R	S	S	S	S	S	S	S	S	S	S	S	S	S	S
989_s	R	R	S	S	S	S	R	R	S	S	S	S	S	S	S	S	R
993_s	R	R	R	S	S	S	S	S	S	S	R	S	S	S	S	S	R
994_s	R	R	S	S	S	S	S	S	S	S	S	S	S	S	S	S	S
1000_s	R	R	R	R	R	R	S	S	S	S	S	S	S	S	R	S	R
1001_s	R	R	R	R	S	S	S	S	S	S	S	S	S	S	S	S	R
1002_s	R	R	S	R	S	S	S	S	S	S	S	S	S	S	S	S	S
1003_s	R	R	S	S	S	S	S	S	S	S	S	S	S	S	S	S	S
1005_s	R	R	S	S	S	S	S	S	S	S	R	S	S	S	S	S	S
1006_s	R	R	S	S	S	S	S	S	S	S	S	S	S	S	S	S	S
1009_s	R	R	S	R	S	S	S	S	S	S	S	S	S	S	S	S	S
1012_s	R	R	S	S	S	S	S	S	S	S	S	S	S	S	S	S	S
1013_s	R	R	R	S	S	S	S	S	S	S	S	S	S	S	S	S	S
1016_s	R	R	R	R	R	R	S	S	R	S	S	S	S	S	S	S	R
1019_s	R	R	S	S	S	S	S	S	S	S	S	S	S	S	S	S	S
1024_s	S	R	S	S	S	S	S	S	S	S	S	S	S	S	S	S	S
1030_s	S	R	S	S	S	S	S	S	S	S	S	S	S	S	S	S	S
1033_s	R	R	S	S	S	S	S	S	S	S	S	S	S	S	S	S	S
1037_s	R	R	S	S	S	S	R	R	S	S	S	R	S	S	S	S	R
1041_s	S	R	S	S	S	S	S	S	S	S	S	S	S	S	S	S	S
1054_s	R	R	S	S	S	S	S	S	S	S	S	S	S	S	S	S	S
1058_s	R	R	S	S	S	S	S	S	S	S	S	S	S	S	S	S	S
1059_s	R	R	S	R	R	S	R	S	S	S	S	S	S	S	S	S	R
1081_s	S	R	S	R	S	S	R	R	S	S	S	R	R	S	S	S	R
1103_s	R	R	S	R	S	S	S	S	S	S	S	S	S	S	S	S	S
1105_s	R	R	R	R	S	S	S	S	S	S	S	S	S	S	S	S	R
1106_s	S	R	S	S	S	S	S	S	S	S	S	S	S	S	S	S	S
1107_s	R	R	R	S	S	S	R	S	S	S	S	S	S	S	S	S	R
1108_s	R	R	R	R	S	S	S	S	S	S	S	S	S	S	S	S	R
1110_s	R	R	R	S	S	S	S	S	S	S	S	S	S	S	S	S	S
1116_s	R	R	S	S	S	S	S	S	S	S	S	S	S	S	S	S	S
MDR: Multidrug-Resistant
