# Supplementary material for: Whole-genome sequencing analysis of Klebsiella aerogenes among men who have sex with men in Guangzhou, China
Source: Front Microbiol. 2023 Jun 2;14:1102907. doi: 10.3389/fmicb.2023.1102907 (PMC10272549; doi:10.3389/fmicb.2023.1102907)
Supplement: Supplementary file 2 [file Table_2.XLSX]

## Sheet: Sheet1
Strain	dnaA	fusA	gyrB	leuS	pryG	rplB	rpoB	ST	CC	CRKA
20_s	24	2	1	14	8	15	8	243	NOCC	0
22_s		6	15	52	7	1	9	0	NOCC	0
33_s	8	3	6	3	3	1	6	9	NOCC	0
104_s	39	14	46	15	7	1	9	245	10	0
118_s	24	3	1	42	8	1	8	142	NOCC	0
139_s	3	3	2	18	3	1	10	93	3	1
144_s	25	3	3	14	1	2	2	238	NOCC	0
146_s	23	1	16	14	3	1	2	190	11	0
169_s	3	3	1	4	3	1	2	4	1	0
192_s	8	1	6	18	3	1	2	92	6	1
223_s	14	3	10	3	2	16	12	246	NOCC	0
226_s	2	2	2	2	1	2	2	2	5	1
227_s	3	3	1	4	1	1	2	31	1	0
228_s	3	3	1	4	3	1	2	4	1	0
229_s	28	1	14	34	2	17	2	247	NOCC	0
232_s	24	3	1	3	3	1	2	248	2	1
233_s	3	3	1	4	3	1	2	4	1	1
236_s	39	14	46	15	7	1	9	245	10	0
262_s	12	2	1	3	2	1	2	250	4	0
273_s	40	23	3	48	1	2	2	251	NOCC	0
275_s	49	2	1	13	3	1	2	328	4	0
277_s	10	2	19	28	1	7	2	252	NOCC	0
292_s	12	3	7	13	3	2	2	253	14	0
295_s	27	24	3	14	2	1	2	254	NOCC	0
304_s	27	25	1	3	3	1	2	255	2	0
310_s	3	3	1	4和22	1	1	19	0	NOCC	0
313_s	24	3	54	3	2	1	2	331	2	0
321_s	21	12	3	28	1	20	1	0	NOCC	0
329_s	14	15	6	3	3	2	2	259	NOCC	0
331_s	6	9	25	9	3	1		0	NOCC	0
350_s	12	5	1	4	2	1	2	14	4	1
352_s	3	3	2	18	3	1	10	93	3	1
354_s	14	3	10	49	6	1	2	260	NOCC	1
357_s	8	3	24	5	3	1	2	261	1	0
359_s	41	2	52	50	4	1	3	332	NOCC	0
364_s	42	2	11	7	17	1	4	333	NOCC	0
367_s	12	5	1	4	2	1	2	14	4	1
368_s	16	6	15	22	7	1	9	173	10	0
371_s	2	3	2	2	1	1	2	57	5	0
374_s	6	2	4	57	16	1	11	334	NOCC	0
375_s	29	3	17	34	3	6	2	112	NOCC	0
376_s	3	3	1	4	3	1	2	4	1	0
379_s	16	6	50	15	7	1	2	263	10	0
380_s	3	3	2	18	3	1	10	93	3	0
386_s	23	2	20	3	3	21	12	335	15	0
388_s	14	3	3	5	3	1	10	264	NOCC	1
392_s	13	3	1	11	3	1	8	15	NOCC	0
395_s	3	3	1	4	3	1	2	4	1	0
396_s	14	3	3	12	3	1	2	16	NOCC	1
397_s	12	5	1	4	2	1	2	14	4	1
399_s	25	3	55	14	18	2	2	336	NOCC	0
402_s	16	6	15	22	20	1	9	355	10	0
408_s	30	5	1	14	2	1	2	116	13	0
416_s	3	3	1	4	1	1	2	31	1	0
420_s	16	31	50	15	7	1	2	337	10	0
421_s	3	3	1	4	3	1	2	4	1	0
425_s	31	3	1	14	8	1	2	266	1	0
426_s	5	3	9	3	3	1	27	338	NOCC	0
431_s	3	3	1	4	3	1	2	4	1	0
432_s	3	3	22	31	3	1	10	285	3	0
434_s	3	3	2	18	3	1	10	93	3	0
436_s	23	3	16	13	3	1	22	0	NOCC	0
438_s	6	2	13	19	4	1	11	271	16	0
441_s	5	2	4	6	4	1	3	6	NOCC	0
445_s	12	3	21	13	3	2	3	0	NOCC	0
451_s	12	5	1	4	2	1	2	14	4	1
452_s	3	3	2	18	3	14	10	0	NOCC	0
454_s	6	2	11	20	4	1	11	294	16	0
455_s	12	5	1	4	2	1	2	14	4	1
461_s	28	2	3	3	1	1	2	117	4	0
462_s	29	3	17	34	3	6	2	112	NOCC	0
463_s	24	3	1	3	3	1	10	298	2	1
465_s	21	12	47	28	1	6		0	NOCC	0
471_s	23	1	16	3	2	1	2	289	11	1
473_s	17	3	10	14	2	1	2	186	NOCC	0
481_s	25	3	1	51	2	14	2	278	12	0
486_s	17	2	10	3	8	1	2	208	7	0
491_s	24	17	1	26	3	1	8	276	NOCC	0
493_s	25	3	1	51	2	1	2	280	12	0
496_s	6	33	11	7	4	1	11	356	16	1
499_s	39	14	46	15	7	1	9	245	10	0
503_s	14	26	10	3	3	2	2	277	NOCC	1
504_s	14	26	10	3	3	2		0	NOCC	1
507_s	3	3	1	4	3	1	2	4	1	1
510_s	14	26	10	3	3	2	2	277	NOCC	1
512_s	3	3	1	4	3	1	2	4	1	0
514_s	32	2	3	18	3	1	2	136	4	0
515_s	3	3	1	4	3	1	2	4	1	0
521_s	3	3	2	18	3	1	10	93	3	1
523_s	43	3	6	14	2	1	2	274	NOCC	0
525_s	39	6	15	58	7	1	9	339	10	0
533_s	51	7	56	3	3	1	2	340	NOCC	0
534_s	1	1	48	42	3	1	16	283	NOCC	0
555_s	17	7	10	3	8	1	2	22	7	1
557_s	11	16	15	22	7	1	9	129	10	1
559_s	6	8	13	19	4	1	4	32	16	0
561_s	52	30	14	34	3	22	2	341	NOCC	1
563_s	8	1	6	59	3	2	10	342	NOCC	0
565_s	10	3	3	5	2	1	2	286	NOCC	0
567_s	3	4	2	9	3	1	2	11	1	0
569_s	3	3	2	18	3	1	10	93	3	0
573_s	2	3	6	5	2	17	2	270	NOCC	0
575_s	53	2	7	61	19	1	2	343	NOCC	0
578_s	36	6	37	22	7	1	9	272	10	0
583_s	10	2	1	29	2	17	2	292	NOCC	0
585_s	10	2	1	29	2	17	2	292	NOCC	0
586_s	17	7	10	3	8	1	2	22	7	0
588_s	39	14	46	15	7	1	9	245	10	0
605_s	3	3	1	60	2	1	2	344	1	0
607_s	12	5	1	4	2	1	2	14	4	1
613_s	22	15	1	25	8	1	2	121	NOCC	1
616_s	3	3	1	4	3	1	2	4	1	0
617_s	3	3	1	4	3	1	2	4	1	0
620_s	36	6	37	22	7	1	9	272	10	0
622_s	22	17	30	26	3	1	10	135	NOCC	0
625_s	3	1	1	3	3	1	2	290	4	0
627_s	3	5	1	25	3	1	2	232	1	0
628_s	30	5	1	14	2	1	2	116	13	0
629_s	27	6	1	13	2	1	2	291	NOCC	0
631_s	3	3	2	18	3	1	10	93	3	0
634_s	3	2	3	3	2	1	2	3	4	0
635_s	3	3	2	18	3	1	10	93	3	0
637_s	3	3	1	4	3	1	2	4	1	0
638_s	3	3	2	18	3	1	10	93	3	0
645_s	23	1	16	14	3	1	2	190	11	0
659_s	3	3	2	18	3	1	10	93	3	0
660_s	23	1	16	14	3	1	2	190	11	0
661_s	44	27	49	52	7	1	9	293	10	0
664_s	17	2	10	3	8	1	2	208	7	0
668_s	53	2	7	61	19	1	2	343	NOCC	0
669_s	29	1	57	62	2	1	2	345	NOCC	0
670_s	16	6	15	22	7	1	9	173	10	0
673_s	8	1	6	24	1	1	2	207	6	0
674_s	24	3	1	33	3	1	2	113	2	0
689_s	3	3	2	9	2	1	2	206	1	1
700_s	12	5	1	4	2	1	2	14	4	1
707_s	10	3	3	5	8	1	2	149	NOCC	0
710_s	45	3	10	5	3	1		0	NOCC	1
712_s	16	6	15	22	7	1	31	357	10	0
713_s	27	6	1	13	2	1	2	291	NOCC	0
716_s	10	2	1	63	3	1	2	346	4	1
723_s	3	3	2	64	3	1	10	347	3	1
729_s	23	1	16	14	3	1	2	190	11	0
732_s	2	2	2	2	1	2	2	2	5	1
735_s	3	2	3	3	2	1	2	3	4	0
737_s	3	3	1	4	3	1	2	4	1	0
740_s	39	14	46	15	7	1	9	245	10	0
742_s	14	18	10	29	3	8	12	210	NOCC	0
745_s	3	3	2	18	3	1	10	93	3	0
748_s	3	3	2	18	3	1	10	93	3	0
750_s	8	3	2	3	3	8	16	306	NOCC	0
753_s	16	6	15	22	7	1	2	303	10	0
755_s	39	14	49	37	7	1	9	307	10	0
757_s	12	5	1	4	2	1	2	14	4	1
758_s	16	6	15	22	7	1	9	173	10	0
759_s	3	3	2	18	3	1	10	93	3	1
762_s	12	5	1	4	2	1	2	14	4	1
770_s	3	3	1	4	3	1	2	4	1	0
773_s	12	5	1	4	2	1	2	14	4	1
774_s	3	3	2	18	3	1	10	93	3	0
777_s	3	3	2	18	3	1	10	93	3	1
780_s	29	3	17	34	3	6	2	112	NOCC	0
784_s	7	3	5	56	5	1	5	296	NOCC	0
787_s	10	2	17	3	1	1	2	56	4	1
788_s	31	2	3	55	3	2	2	318	NOCC	1
792_s	12	3	7	13	6	2	2	17	14	1
793_s	38	17	30	26	NOCC	1	10	0	NOCC	1
802_s	23	2	20	3	3	8	12	249	15	0
804_s	47	3	1	5	3	1	2	321	1	0
819_s	10	2	14	3	3	1	2	304	4	0
824_s	8	1	6	3	3	2	10	20	NOCC	0
826_s	12	5	1	4	2	1	2	14	4	1
831_s	29	3	17	34	3	6	2	112	NOCC	1
835_s	12	5	1	4	2	1	2	14	4	1
837_s	30	5	1	14	2	23	2	358	13	0
838_s	8	3	24	5	3	1	2	261	1	1
840_s	48	6	51	65	7	1	19	348	NOCC	0
849_s	46	6	50	54	7	1	9	324	NOCC	0
850_s	39	14	46	15	7	1	9	245	10	0
858_s	55	32	4	14	3	1	2	349	NOCC	1
859_s	11	29	1	5	6	1	7	323	NOCC	0
860_s	24	15	1	11	3	1	2	309	2	0
861_s	2	2	53	3	2	1	2	329	4	0
868_s	28	2	3	3	1	1	2	117	4	0
870_s	3	3	1	4	3	1	2	4	1	0
872_s	3	2	3	3	3	1	25	267	4	0
874_s	16	6	40	22	7	1	9	202	10	0
877_s	8	1	6	3	3	2	10	20	NOCC	0
878_s	3	3	1	4	3	1	2	4	1	0
879_s	3	4	2	9	3	1	2	11	1	0
882_s	3	3	1	4	3	1	30	350	1	0
883_s	3	3	1	4	3	1	2	4	1	0
884_s	3	3	1	4	3	1	30	350	1	0
885_s	23	1	16	14	3	1	2	190	11	1
888_s	12	3	7	13	6	2	2	17	14	0
895_s	36	6	37	22	7	1	9	272	10	0
897_s	3	2	53	3	3	1	12	330	4	0
899_s	17	2	10	3	8	1	2	208	7	0
903_s	24	3	1	2	2	1	1	313	NOCC	1
904_s	24	3	1	2	2	1	1	313	NOCC	0
905_s	3	3	2	18	3	1	10	93	3	1
911_s	22	17	30	26	3	1	10	135	NOCC	0
912_s	22	17	30	26	3	1	10	135	NOCC	0
918_s	17	2	10	3	8	1	2	208	7	1
927_s	8	1	6	18	3	1	2	92	6	1
928_s	25	3	21	24	3	1	2	301	12	0
933_s	14	15	6	3	3	2	2	259	NOCC	0
936_s	39	14	49	52	7	1	9	300	10	0
939_s	3	3	1	4	3	1	2	4	1	1
940_s	36	6	37	22	7	1	9	272	10	0
941_s	3	3	1	4	3	1	2	4	1	0
942_s	44	28	15	15	7	1	9	316	10	1
943_s	3	3	22	25	3	1	29	351	3	0
948_s	14	15	6	3	3	2	2	259	NOCC	0
951_s	3	3	1	4	3	1	2	4	1	1
953_s	3	2	3	3	3	1	2	153	4	0
956_s	6	2	11	21	4	3	11	137	16	0
961_s	14	3	22	3	2	1	2	168	2	0
963_s	8	3	6	3	3	1	6	9	NOCC	0
967_s	3	3	1	4	3	1	2	4	1	0
968_s	2	19	1	14	2	1	28	352	NOCC	1
972_s	3	3	1	4	3	1	2	4	1	1
974_s	3	1	1	18	3	1		0	NOCC	1
977_s	22	17	30	26	3	1	10	135	NOCC	1
980_s	3	3	1	4	3	1	2	4	1	1
986_s	8	3	24	5	3	1	2	261	1	1
987_s	10	2	3	28	3	1	13	317	NOCC	0
988_s	38	15	45	33	3	1	2	314	NOCC	1
989_s	3	3	2	18	3	1	10	93	3	0
993_s	16	6	50	15	7	1	2	263	10	1
994_s	23	3	16	13	3	1	2	128	11	0
1000_s	12	5	1	4	2	1	2	14	4	1
1001_s	17	7	58	3	8	1	2	353	7	1
1002_s	17	2	10	3	8	1	2	208	7	0
1003_s	11	16	15	22	7	1	9	129	10	0
1005_s	25	3	21	24	3	1	2	301	12	0
1006_s	25	3	1	24	2	1	2	312	12	0
1009_s	3	3	1	4	3	1	2	4	1	0
1012_s	54	1	45	18	3	1	10	354	NOCC	0
1013_s	5	3	21	3	8	1	12	170	NOCC	1
1016_s	12	5	1	4	2	1	2	14	4	1
1019_s	3	2	3	3	3	1	25	267	4	0
1024_s	16	6	15	22	7	1	9	173	10	0
1030_s	16	6	15	22	7	1	9	173	10	0
1033_s	3	3	1	4	1	1	2	31	1	0
1037_s	3	3	1	43	1	1	2	196	1	0
1041_s	14	15	6	3	3	2	2	259	NOCC	0
1054_s	3	3	1	4	3	1	2	4	1	0
1058_s	27	6	1	13	2	1	2	291	NOCC	0
1059_s	3	15	1	53	3	1	10	311	NOCC	0
1081_s	12	5	1	4	2	1	2	14	4	0
1103_s	14	7	10	3	1	1	2	308	7	0
1105_s	3	3	1	4	3	1	2	4	1	1
1106_s	16	14	15	15	7	1	9	184	10	0
1107_s	3	3	2	18	3	1	10	93	3	1
1108_s	27	3	1	14	1	1	2	103	1	1
1110_s	3	3	2	18	3	1	15	310	3	1
1116_s	8	3	6	3	3	18	6	257	NOCC	0

## Sheet: Sheet2
Supplementary table 2. Updated MLST scheme for K. aerogenes.
Strain	dnaA	fusA	gyrB	leuS	pryG	rplB	rpoB	ST	CC	CRKA	pubMLST ID
20_s	24	2	1	14	8	15	8	243	NOCC	0	301
22_s	58	6	15	52	7	1	9	0	NOCC	0
33_s	8	3	6	3	3	1	6	9	NOCC	0
104_s	39	14	46	15	7	1	9	245	10	0	243
118_s	24	3	1	42	8	1	8	142	NOCC	0
139_s	3	3	2	18	3	1	10	93	3	1
144_s	25	3	3	14	1	2	2	238	NOCC	0
146_s	23	1	16	14	3	1	2	190	11	0
169_s	3	3	1	4	3	1	2	4	1	0
192_s	8	1	6	18	3	1	2	92	6	1
223_s	14	3	10	3	2	16	12	246	NOCC	0	244
226_s	2	2	2	2	1	2	2	2	5	1
227_s	3	3	1	4	1	1	2	31	1	0
228_s	3	3	1	4	3	1	2	4	1	0
229_s	28	1	14	34	2	17	2	247	NOCC	0	245
232_s	24	3	1	3	3	1	2	248	2	1	246
233_s	3	3	1	4	3	1	2	4	1	1
236_s	39	14	46	15	7	1	9	245	10	0
262_s	12	2	1	3	2	1	2	250	4	0	247
273_s	40	23	3	48	1	2	2	251	NOCC	0	248
275_s	49	2	1	13	3	1	2	328	4	0	303
277_s	10	2	19	28	1	7	2	252	NOCC	0	249
292_s	12	3	7	13	3	2	2	253	14	0	250
295_s	27	24	3	14	2	1	2	254	NOCC	0	251
304_s	27	25	1	3	3	1	2	255	2	0	252
310_s	3	3	1	4 and 22	1	19		0	NOCC	0
313_s	24	3	54	3	2	1	2	331	2	0	302
321_s	21	12	3	28	1			0	NOCC	0
329_s	14	15	6	3	3	2	2	259	NOCC	0	253
331_s	6	9	25	9	3	1		0	NOCC	0
350_s	12	5	1	4	2	1	2	14	4	1
352_s	3	3	2	18	3	1	10	93	3	1
354_s	14	3	10	49	6	1	2	260	NOCC	1	254
357_s	8	3	24	5	3	1	2	261	1	0	255
359_s	41	2	52	50	4	1	3	332	NOCC	0	304
364_s	42	2	11	7	17	1	4	333	NOCC	0	310
367_s	12	5	1	4	2	1	2	14	4	1
368_s	16	6	15	22	7	1	9	173	10	0
371_s	2	3	2	2	1	1	2	57	5	0
374_s	6	2	4	57	16	1	11	334	NOCC	0	311
375_s	29	3	17	34	3	6	2	112	NOCC	0
376_s	3	3	1	4	3	1	2	4	1	0
379_s	16	6	50	15	7	1	2	263	10	0	256
380_s	3	3	2	18	3	1	10	93	3	0
386_s	23	2	20	3	3	21	12	335	15	0	312
388_s	14	3	3	5	3	1	10	264	NOCC	1	257
392_s	13	3	1	11	3	1	8	15	NOCC	0
395_s	3	3	1	4	3	1	2	4	1	0
396_s	14	3	3	12	3	1	2	16	NOCC	1
397_s	12	5	1	4	2	1	2	14	4	1
399_s	25	3	55	14	18	2	2	336	NOCC	0	313
402_s	16	6	15	22	20	1	9	355	10	0	333
408_s	30	5	1	14	2	1	2	116	13	0
416_s	3	3	1	4	1	1	2	31	1	0
420_s	16	31	50	15	7	1	2	337	10	0	314
421_s	3	3	1	4	3	1	2	4	1	0
425_s	31	3	1	14	8	1	2	266	1	0	258
426_s	5	3	9	3	3	1	27	338	NOCC	0	315
431_s	3	3	1	4	3	1	2	4	1	0
432_s	3	3	22	31	3	1	10	285	3	0	259
434_s	3	3	2	18	3	1	10	93	3	0
436_s	23	3	16	13	3	1			NOCC	0
438_s	6	2	13	19	4	1	11	271	16	0	260
441_s	5	2	4	6	4	1	3	6	NOCC	0
445_s	12	3		13	3	2		0	NOCC	0
451_s	12	5	1	4	2	1	2	14	4	1
452_s	3	3	2	18	3		10	0	NOCC	0
454_s	6	2	11	20	4	1	11	294	16	0	261
455_s	12	5	1	4	2	1	2	14	4	1
461_s	28	2	3	3	1	1	2	117	4	0
462_s	29	3	17	34	3	6	2	112	NOCC	0
463_s	24	3	1	3	3	1	10	298	2	1	262
465_s	21		47	28	1			0	NOCC	0
471_s	23	1	16	3	2	1	2	289	11	1	263
473_s	17	3	10	14	2	1	2	186	NOCC	0
481_s	25	3	1	51	2	14	2	278	12	0	264
486_s	17	2	10	3	8	1	2	208	7	0
491_s	24	17	1	26	3	1	8	276	NOCC	0	265
493_s	25	3	1	51	2	1	2	280	12	0	266
496_s	6	33	11	7	4	1	11	356	16	1	334
499_s	39	14	46	15	7	1	9	245	10	0
503_s	14	26	10	3	3	2	2	277	NOCC	1	267
504_s	14	26	10	3	3	2		0	NOCC	1
507_s	3	3	1	4	3	1	2	4	1	1
510_s	14	26	10	3	3	2	2	277	NOCC	1
512_s	3	3	1	4	3	1	2	4	1	0
514_s	32	2	3	18	3	1	2	136	4	0
515_s	3	3	1	4	3	1	2	4	1	0
521_s	3	3	2	18	3	1	10	93	3	1
523_s	43	3	6	14	2	1	2	274	NOCC	0	268
525_s	39	6	15	58	7	1	9	339	10	0	316
533_s	51	7	56	3	3	1	2	340	NOCC	0	317
534_s	1	1	48	42	3	1	16	283	NOCC	0	269
555_s	17	7	10	3	8	1	2	22	7	1
557_s	11	16	15	22	7	1	9	129	10	1
559_s	6	8	13	19	4	1	4	32	16	0
561_s	52	30	14	34	3	22	2	341	NOCC	1	318
563_s	8	1	6	59	3	2	10	342	NOCC	0	319
565_s	10	3	3	5	2	1	2	286	NOCC	0	270
567_s	3	4	2	9	3	1	2	11	1	0
569_s	3	3	2	18	3	1	10	93	3	0
573_s	2	3	6	5	2	17	2	270	NOCC	0	271
575_s	53	2	7	61	19	1	2	343	NOCC	0	320
578_s	36	6	37	22	7	1	9	272	10	0	272
583_s	10	2	1	29	2	17	2	292	NOCC	0	273
585_s	10	2	1	29	2	17	2	292	NOCC	0
586_s	17	7	10	3	8	1	2	22	7	0
588_s	39	14	46	15	7	1	9	245	10	0
605_s	3	3	1	60	2	1	2	344	1	0	321
607_s	12	5	1	4	2	1	2	14	4	1
613_s	22	15	1	25	8	1	2	121	NOCC	1
616_s	3	3	1	4	3	1	2	4	1	0
617_s	3	3	1	4	3	1	2	4	1	0
620_s	36	6	37	22	7	1	9	272	10	0
622_s	22	17	30	26	3	1	10	135	NOCC	0
625_s	3	1	1	3	3	1	2	290	4	0	274
627_s	3	5	1	25	3	1	2	232	1	0
628_s	30	5	1	14	2	1	2	116	13	0
629_s	27	6	1	13	2	1	2	291	NOCC	0	275
631_s	3	3	2	18	3	1	10	93	3	0
634_s	3	2	3	3	2	1	2	3	4	0
635_s	3	3	2	18	3	1	10	93	3	0
637_s	3	3	1	4	3	1	2	4	1	0
638_s	3	3	2	18	3	1	10	93	3	0
645_s	23	1	16	14	3	1	2	190	11	0
659_s	3	3	2	18	3	1	10	93	3	0
660_s	23	1	16	14	3	1	2	190	11	0
661_s	44	27	49	52	7	1	9	293	10	0	276
664_s	17	2	10	3	8	1	2	208	7	0
668_s	53	2	7	61	19	1	2	343	NOCC	0
669_s	29	1	57	62	2	1	2	345	NOCC	0	322
670_s	16	6	15	22	7	1	9	173	10	0
673_s	8	1	6	24	1	1	2	207	6	0
674_s	24	3	1	33	3	1	2	113	2	0
689_s	3	3	2	9	2	1	2	206	1	1
700_s	12	5	1	4	2	1	2	14	4	1
707_s	10	3	3	5	8	1	2	149	NOCC	0
710_s	45	3	10	5	3	1		0	NOCC	1
712_s	16	6	15	22	7	1	31	357	10	0	335
713_s	27	6	1	13	2	1	2	291	NOCC	0
716_s	10	2	1	63	3	1	2	346	4	1	323
723_s	3	3	2	64	3	1	10	347	3	1	324
729_s	23	1	16	14	3	1	2	190	11	0
732_s	2	2	2	2	1	2	2	2	5	1
735_s	3	2	3	3	2	1	2	3	4	0
737_s	3	3	1	4	3	1	2	4	1	0
740_s	39	14	46	15	7	1	9	245	10	0
742_s	14	18	10	29	3	8	12	210	NOCC	0
745_s	3	3	2	18	3	1	10	93	3	0
748_s	3	3	2	18	3	1	10	93	3	0
750_s	8	3	2	3	3	8	16	306	NOCC	0	277
753_s	16	6	15	22	7	1	2	303	10	0	278
755_s	39	14	49	37	7	1	9	307	10	0	279
757_s	12	5	1	4	2	1	2	14	4	1
758_s	16	6	15	22	7	1	9	173	10	0
759_s	3	3	2	18	3	1	10	93	3	1
762_s	12	5	1	4	2	1	2	14	4	1
770_s	3	3	1	4	3	1	2	4	1	0
773_s	12	5	1	4	2	1	2	14	4	1
774_s	3	3	2	18	3	1	10	93	3	0
777_s	3	3	2	18	3	1	10	93	3	1
780_s	29	3	17	34	3	6	2	112	NOCC	0
784_s	7	3	5	56	5	1	5	296	NOCC	0	280
787_s	10	2	17	3	1	1	2	56	4	1
788_s	31	2	3	55	3	2	2	318	NOCC	1	281
792_s	12	3	7	13	6	2	2	17	14	1
793_s		17		26 and 94		1		0	NOCC	1
802_s	23	2	20	3	3	8	12	249	15	0	282
804_s	47	3	1	5	3	1	2	321	1	0	283
819_s	10	2	14	3	3	1	2	304	4	0	284
824_s	8	1	6	3	3	2	10	20	NOCC	0
826_s	12	5	1	4	2	1	2	14	4	1
831_s	29	3	17	34	3	6	2	112	NOCC	1
835_s	12	5	1	4	2	1	2	14	4	1
837_s	30	5	1	14	2	23	2	358	13	0	336
838_s	8	3	24	5	3	1	2	261	1	1
840_s	48	6	51	65	7	1	19	348	NOCC	0	325
849_s	46	6	50	54	7	1	9	324	NOCC	0	285
850_s	39	14	46	15	7	1	9	245	10	0
858_s	55	32	4	14	3	1	2	349	NOCC	1	326
859_s	11	29	1	5	6	1	7	323	NOCC	0	286
860_s	24	15	1	11	3	1	2	309	2	0	287
861_s	2	2	53	3	2	1	2	329	4	0	306
868_s	28	2	3	3	1	1	2	117	4	0
870_s	3	3	1	4	3	1	2	4	1	0
872_s	3	2	3	3	3	1	25	267	4	0	288
874_s	16	6	40	22	7	1	9	202	10	0
877_s	8	1	6	3	3	2	10	20	NOCC	0
878_s	3	3	1	4	3	1	2	4	1	0
879_s	3	4	2	9	3	1	2	11	1	0
882_s	3	3	1	4	3	1	30	350	1	0	327
883_s	3	3	1	4	3	1	2	4	1	0
884_s	3	3	1	4	3	1	30	350	1	0
885_s	23	1	16	14	3	1	2	190	11	1
888_s	12	3	7	13	6	2	2	17	14	0
895_s	36	6	37	22	7	1	9	272	10	0	289
897_s	3	2	53	3	3	1	12	330	4	0	305
899_s	17	2	10	3	8	1	2	208	7	0
903_s	24	3	1	2	2	1	1	313	NOCC	1	290
904_s	24	3	1	2	2	1	1	313	NOCC	0
905_s	3	3	2	18	3	1	10	93	3	1
911_s	22	17	30	26	3	1	10	135	NOCC	0
912_s	22	17	30	26	3	1	10	135	NOCC	0
918_s	17	2	10	3	8	1	2	208	7	1
927_s	8	1	6	18	3	1	2	92	6	1
928_s	25	3	21	24	3	1	2	301	12	0	291
933_s	14	15	6	3	3	2	2	259	NOCC	0
936_s	39	14	49	52	7	1	9	300	10	0	292
939_s	3	3	1	4	3	1	2	4	1	1
940_s	36	6	37	22	7	1	9	272	10	0
941_s	3	3	1	4	3	1	2	4	1	0
942_s	44	28	15	15	7	1	9	316	10	1	293
943_s	3	3	22	25	3	1	29	351	3	0	328
948_s	14	15	6	3	3	2	2	259	NOCC	0
951_s	3	3	1	4	3	1	2	4	1	1
953_s	3	2	3	3	3	1	2	153	4	0
956_s	6	2	11	21	4	3	11	137	16	0
961_s	14	3	22	3	2	1	2	168	2	0
963_s	8	3	6	3	3	1	6	9	NOCC	0
967_s	3	3	1	4	3	1	2	4	1	0
968_s	2	19	1	14	2	1	28	352	NOCC	1	329
972_s	3	3	1	4	3	1	2	4	1	1
974_s	3	1	1	18	3	1		0	NOCC	1
977_s	22	17	30	26	3	1	10	135	NOCC	1
980_s	3	3	1	4	3	1	2	4	1	1
986_s	8	3	24	5	3	1	2	261	1	1
987_s	10	2	3	28	3	1	13	317	NOCC	0	294
988_s	38	15	45	33	3	1	2	314	NOCC	1	295
989_s	3	3	2	18	3	1	10	93	3	0
993_s	16	6	50	15	7	1	2	263	10	1
994_s	23	3	16	13	3	1	2	128	11	0
1000_s	12	5	1	4	2	1	2	14	4	1
1001_s	17	7	58	3	8	1	2	353	7	1	330
1002_s	17	2	10	3	8	1	2	208	7	0
1003_s	11	16	15	22	7	1	9	129	10	0
1005_s	25	3	21	24	3	1	2	301	12	0
1006_s	25	3	1	24	2	1	2	312	12	0	296
1009_s	3	3	1	4	3	1	2	4	1	0
1012_s	54	1	45	18	3	1	10	354	NOCC	0	331
1013_s	5	3	21	3	8	1	12	170	NOCC	1
1016_s	12	5	1	4	2	1	2	14	4	1
1019_s	3	2	3	3	3	1	25	267	4	0
1024_s	16	6	15	22	7	1	9	173	10	0
1030_s	16	6	15	22	7	1	9	173	10	0
1033_s	3	3	1	4	1	1	2	31	1	0
1037_s	3	3	1	43	1	1	2	196	1	0
1041_s	14	15	6	3	3	2	2	259	NOCC	0
1054_s	3	3	1	4	3	1	2	4	1	0
1058_s	27	6	1	13	2	1	2	291	NOCC	0
1059_s	3	15	1	53	3	1	10	311	NOCC	0	297
1081_s	12	5	1	4	2	1	2	14	4	0
1103_s	14	7	10	3	1	1	2	308	7	0	298
1105_s	3	3	1	4	3	1	2	4	1	1
1106_s	16	14	15	15	7	1	9	184	10	0
1107_s	3	3	2	18	3	1	10	93	3	1
1108_s	27	3	1	14	1	1	2	103	1	1
1110_s	3	3	2	18	3	1	15	310	3	1	299
1116_s	8	3	6	3	3	18	6	257	NOCC	0	300
