# Supplementary material for: Whole-genome sequencing analysis of Klebsiella aerogenes among men who have sex with men in Guangzhou, China
Source: Front Microbiol. 2023 Jun 2;14:1102907. doi: 10.3389/fmicb.2023.1102907 (PMC10272549; doi:10.3389/fmicb.2023.1102907)
Supplement: Supplementary file 3 [file Table_3.XLSX]

## Sheet: Sheet1
Supplementary table3. Publicly available global Klebsiella aerogenes genomes relevant project information, metadata, assembly accession numbers and metrics
Strain	Isolate collection date	Isolate Country	Specimen type	Genome Release Date	Genome Submitter	Assembly accession number	Assembly Level	Genes	Contig count
35715	2012	USA	Unknown	2015-03-17	JCVI	GCA_000958075.1	Contig	4897	60
44247	2014	USA	Unknown	2015-03-17	JCVI	GCA_000958305.1	Contig	5127	82
GN03019	2009-07-01	USA	Bodily fluid	2015-05-18	JCVI	GCA_001011175.1	Contig	5012	54
GN02173	2003-04-01	USA	Bodily fluid	2015-05-18	JCVI	GCA_001011185.1	Contig	4959	48
GN02286	2004-04-01	USA	Bodily fluid	2015-05-18	JCVI	GCA_001011195.1	Contig	5046	64
GN02326	2004-08-01	USA	Bodily fluid	2015-05-18	JCVI	GCA_001011205.1	Contig	4757	44
GN02278	2004-03-01	USA	Bodily fluid	2015-05-18	JCVI	GCA_001011255.1	Contig	5270	91
GN02355	2005-05-01	USA	Bodily fluid	2015-05-18	JCVI	GCA_001011265.1	Contig	4830	49
GN02384	2005-07-01	USA	Bodily fluid	2015-05-18	JCVI	GCA_001011295.1	Contig	4755	48
GN04690	2012-04-01	USA	Bodily fluid	2015-05-18	JCVI	GCA_001011335.1	Contig	4784	65
GN02126	2002-11-01	USA	Bodily fluid	2015-05-18	JCVI	GCA_001011415.1	Contig	4972	49
GN02329	2004-09-01	USA	Bodily fluid	2015-05-18	JCVI	GCA_001011455.1	Contig	4959	53
GN02525	2007-03-01	USA	Bodily fluid	2015-05-18	JCVI	GCA_001011535.1	Contig	5338	98
GN03688	2010-08-01	USA	Bodily fluid	2015-05-18	JCVI	GCA_001011545.1	Contig	4798	59
GN03927	2011-01-01	USA	Bodily fluid	2015-05-18	JCVI	GCA_001011575.1	Contig	4753	44
GN03732	2010-09-01	USA	Bodily fluid	2015-05-18	JCVI	GCA_001011645.1	Contig	4834	48
GN05224	2013-03-01	USA	Bodily fluid	2015-05-18	JCVI	GCA_001011915.1	Contig	4800	56
GN04794	2012-08-01	USA	Bodily fluid	2015-05-18	JCVI	GCA_001011935.1	Contig	5005	64
1281_EAER	Unknown	USA	missing	?	University of Washington	GCA_001054315.1	Contig	?	225
170_EAER	Unknown	USA	missing	?	University of Washington	GCA_001055555.1	Contig	?	83
SMART_350	2011	Canada	Unknown	2015-12-18	JCVI	GCA_001472155.1	Contig	4959	54
SMART_543	2011	USA	Unknown	2015-12-18	JCVI	GCA_001472415.1	Contig	4663	44
SMART_773	2012	Brazil	Unknown	2015-12-18	JCVI	GCA_001472725.1	Contig	5202	76
SMART_774	2012	Brazil	Unknown	2015-12-17	JCVI	GCA_001472755.1	Contig	5232	75
SMART_888	2013	Guatemala	Unknown	2015-12-18	JCVI	GCA_001472935.1	Contig	5354	97
GN03482	2010	USA	Unknown	2016-01-19	JCVI	GCA_001518115.1	Contig	5188	275
SMART_1372	2014	Colombia	urine	2016-01-21	JCVI	GCA_001525245.1	Contig	4815	55
GN05695	2013	USA	Unknown	2016-03-28	JCVI	GCA_001631185.1	Contig	4807	120
GN05439	2013	USA	Unknown	2016-03-28	JCVI	GCA_001631305.1	Contig	5091	146
GN05979	2014	USA	Unknown	2016-03-28	JCVI	GCA_001631315.1	Contig	5025	78
GN05662	2013	USA	Unknown	2016-03-28	JCVI	GCA_001631565.1	Contig	5147	206
GN06347	2014	USA	Unknown	2016-03-28	JCVI	GCA_001631725.1	Contig	4783	81
GN06516	2015	USA	Unknown	2016-03-28	JCVI	GCA_001631735.1	Contig	4770	74
GN05939	2014	USA	Unknown	2016-03-28	JCVI	GCA_001631755.1	Contig	5097	159
GN04222	2011	USA	Unknown	2016-03-28	JCVI	GCA_001631815.1	Contig	5037	247
eae	2016-03-02	China		2017-01-06	Beijing Honor Tech Co.,Ltd	GCA_001939895.1	Contig	4922	42
LIM107	2010-01-15	Brazil	blood	2017-01-27	University of Sao Paulo	GCA_002003705.1	Contig	6984	1322
CRK0057	2015	USA	blood	2018-11-03	JCVI	GCA_002184625.2	Contig	5153	53
FDAARGOS_231	2014-07-08	USA	urine clean catch	2018-01-16	University of Maryland School of Medicine Institute for Genome Sciences (IGS) - sequencing center	GCA_002891215.1	Contig	5474	8
AUH-KAM2	2017	Lebanon		?	Lebanese American University	GCA_003057155.1	Contig	?	64
AUH-KAM3	2017	Lebanon		?	Lebanese American University	GCA_003057215.1	Contig	?	112
AR_0431	missing	missing	missing	2018-04-30	FDA/CDC	GCA_003075515.1	Contig	4935	3
CRE77	2016-08-30	USA	blood	?	Stanford Healthcare	GCA_003400515.1	Contig	?	297
CRE09	2013-08-23	USA	blood	?	Stanford Healthcare	GCA_003401475.1	Contig	?	165
URMC213	2017	USA	Rectal	2018-11-16	University of Rochester	GCA_003950575.1	Contig	5452	87
URMC212	2017	USA	Rectal	2018-11-16	University of Rochester	GCA_003950595.1	Contig	5451	83
URMC201	2015	USA	blood	2018-11-16	University of Rochester	GCA_003950615.1	Contig	5231	65
URMC216	2017	USA	Rectal	2018-11-16	University of Rochester	GCA_003950635.1	Contig	5459	87
URMC218	2017	USA	Rectal	2018-11-16	University of Rochester	GCA_003951115.1	Contig	5508	131
URMC206	2017	USA	sputum	2018-11-16	University of Rochester	GCA_003951125.1	Contig	5460	105
URMC202	2016	USA	Broncholaveolar lavage	2018-11-16	University of Rochester	GCA_003951185.1	Contig	5111	44
URMC208	2017	USA	sputum	2018-11-16	University of Rochester	GCA_003951195.1	Contig	5449	79
URMC204	2016	USA	Catheter urine	2018-11-16	University of Rochester	GCA_003951235.1	Contig	5368	70
URMC200	2015	USA	Catheter urine	2018-11-16	University of Rochester	GCA_003951245.1	Contig	5410	61
URMC225	2017	USA	Rectal	2018-11-16	University of Rochester	GCA_003951535.1	Contig	5462	107
URMC215	2017	USA	Rectal	2018-11-16	University of Rochester	GCA_003951575.1	Contig	5452	84
URMC224	2017	USA	blood	2018-11-16	University of Rochester	GCA_003951615.1	Contig	5460	96
URMC219	2017	USA	Rectal	2018-11-16	University of Rochester	GCA_003951635.1	Contig	5455	92
URMC209	2017	USA	sputum	2018-11-16	University of Rochester	GCA_003952035.1	Contig	5445	79
URMC207	2017	USA	sputum	2018-11-16	University of Rochester	GCA_003952055.1	Contig	5471	83
URMC205	2017	USA	tracheal aspirate	2018-11-16	University of Rochester	GCA_003952105.1	Contig	5470	85
URMC211	2017	USA	sputum	2018-11-16	University of Rochester	GCA_003952145.1	Contig	5452	85
URMC226	2017	USA	Rectal	2018-11-16	University of Rochester	GCA_003952905.1	Contig	5461	94
4967	2016	Brazil	swab	2019-06-25	University of Sao Paulo	GCA_006517605.1	Contig	5124	144
Ec.42059	2016-09-29	China	urine	2019-07-22	The First Affiliated Hospital, School of Medicine, Zhejiang University	GCA_007558345.1	Contig	5105	39
Ka.46782	2017-04-11	China	urine	2019-07-22	The First Affiliated Hospital, School of Medicine, Zhejiang University	GCA_007558425.1	Contig	5181	49
Ka.44724	2017-01-23	China	urine	2019-07-22	The First Affiliated Hospital, School of Medicine, Zhejiang University	GCA_007558485.1	Contig	5181	48
Ka.37756	2016-03-09	China	urine	2019-07-22	The First Affiliated Hospital, School of Medicine, Zhejiang University	GCA_007558625.1	Contig	5110	46
Ka.42442	2016-10-21	China	urine	2019-07-22	The First Affiliated Hospital, School of Medicine, Zhejiang University	GCA_007558645.1	Contig	5115	43
Ka.43407	2016-12-05	China	sputum	2019-07-22	The First Affiliated Hospital, School of Medicine, Zhejiang University	GCA_007558665.1	Contig	5113	46
Ka.42825	2016-11-08	China	sputum	2019-07-22	The First Affiliated Hospital, School of Medicine, Zhejiang University	GCA_007558675.1	Contig	5107	42
Ka.44253	2017-01-03	China	sputum	2019-07-22	The First Affiliated Hospital, School of Medicine, Zhejiang University	GCA_007571405.1	Contig	5188	49
T0185A.B-10	missing	USA	stool	2018-09-14	Washington University in St. Louis	GCA_008082115.1	Contig	5231	50
AUH-KAM11	2018	Lebanon		?	Lebanese American University	GCA_011392925.1	Contig	?	51
04304169Q-2	2019-04-30	China	Bronchoscope	2020-05-20	The First Affiliated Hospital, School of Medicine, Zhejiang University	GCA_013166435.1	Contig	4908	58
IIIF7SW-P1	2015-03-04	USA	ISS environmental surface	2020-07-07	Jet Propulsion Laboratory, California Institute of Technology	GCA_013403435.1	Contig	4918	25
EB00021	2019	USA	rectal swab	2020-11-25	University of Pittsburgh	GCA_015701235.1	Contig	4984	45
NCS27B			environment	?	URMITE	GCA_903166215.1	Contig	?	27
