# Supplementary material for: Whole-genome sequencing analysis of Klebsiella aerogenes among men who have sex with men in Guangzhou, China
Source: Front Microbiol. 2023 Jun 2;14:1102907. doi: 10.3389/fmicb.2023.1102907 (PMC10272549; doi:10.3389/fmicb.2023.1102907)
Supplement: Supplementary file 4 [file Table_4.XLSX]

## Sheet: Sheet1
Dataset
Sample Name	Organism	Host	isolation source	collection date	geographic location	biosample_accession
20_s	Klebsiella aerogenes	Homo sapiens	nasal swab	2019	China:Guangzhou	SAMN33386889
22_s	Klebsiella aerogenes	Homo sapiens	nasal swab	2019	China:Guangzhou	SAMN33386890
33_s	Klebsiella aerogenes	Homo sapiens	nasal swab	2019	China:Guangzhou	SAMN33386891
104_s	Klebsiella aerogenes	Homo sapiens	nasal swab	2019	China:Guangzhou	SAMN33386892
118_s	Klebsiella aerogenes	Homo sapiens	nasal swab	2019	China:Guangzhou	SAMN33386893
139_s	Klebsiella aerogenes	Homo sapiens	nasal swab	2019	China:Guangzhou	SAMN33386894
144_s	Klebsiella aerogenes	Homo sapiens	nasal swab	2019	China:Guangzhou	SAMN33386895
146_s	Klebsiella aerogenes	Homo sapiens	nasal swab	2019	China:Guangzhou	SAMN33386896
169_s	Klebsiella aerogenes	Homo sapiens	nasal swab	2019	China:Guangzhou	SAMN33386897
192_s	Klebsiella aerogenes	Homo sapiens	nasal swab	2019	China:Guangzhou	SAMN33386898
223_s	Klebsiella aerogenes	Homo sapiens	nasal swab	2019	China:Guangzhou	SAMN33386899
226_s	Klebsiella aerogenes	Homo sapiens	nasal swab	2019	China:Guangzhou	SAMN33386900
227_s	Klebsiella aerogenes	Homo sapiens	nasal swab	2019	China:Guangzhou	SAMN33386901
228_s	Klebsiella aerogenes	Homo sapiens	nasal swab	2019	China:Guangzhou	SAMN33386902
229_s	Klebsiella aerogenes	Homo sapiens	nasal swab	2019	China:Guangzhou	SAMN33386903
232_s	Klebsiella aerogenes	Homo sapiens	nasal swab	2019	China:Guangzhou	SAMN33386904
233_s	Klebsiella aerogenes	Homo sapiens	nasal swab	2019	China:Guangzhou	SAMN33386905
236_s	Klebsiella aerogenes	Homo sapiens	nasal swab	2019	China:Guangzhou	SAMN33386906
262_s	Klebsiella aerogenes	Homo sapiens	nasal swab	2019	China:Guangzhou	SAMN33386907
273_s	Klebsiella aerogenes	Homo sapiens	nasal swab	2019	China:Guangzhou	SAMN33386908
275_s	Klebsiella aerogenes	Homo sapiens	nasal swab	2019	China:Guangzhou	SAMN33386909
277_s	Klebsiella aerogenes	Homo sapiens	nasal swab	2019	China:Guangzhou	SAMN33386910
292_s	Klebsiella aerogenes	Homo sapiens	nasal swab	2019	China:Guangzhou	SAMN33386911
295_s	Klebsiella aerogenes	Homo sapiens	nasal swab	2019	China:Guangzhou	SAMN33386912
304_s	Klebsiella aerogenes	Homo sapiens	nasal swab	2019	China:Guangzhou	SAMN33386913
310_s	Klebsiella aerogenes	Homo sapiens	nasal swab	2019	China:Guangzhou	SAMN33386914
313_s	Klebsiella aerogenes	Homo sapiens	nasal swab	2019	China:Guangzhou	SAMN33386915
321_s	Klebsiella aerogenes	Homo sapiens	nasal swab	2019	China:Guangzhou	SAMN33386916
329_s	Klebsiella aerogenes	Homo sapiens	nasal swab	2019	China:Guangzhou	SAMN33386917
331_s	Klebsiella aerogenes	Homo sapiens	nasal swab	2019	China:Guangzhou	SAMN33386918
350_s	Klebsiella aerogenes	Homo sapiens	nasal swab	2019	China:Guangzhou	SAMN33386919
352_s	Klebsiella aerogenes	Homo sapiens	nasal swab	2019	China:Guangzhou	SAMN33386920
354_s	Klebsiella aerogenes	Homo sapiens	nasal swab	2019	China:Guangzhou	SAMN33386921
357_s	Klebsiella aerogenes	Homo sapiens	nasal swab	2019	China:Guangzhou	SAMN33386922
359_s	Klebsiella aerogenes	Homo sapiens	nasal swab	2019	China:Guangzhou	SAMN33386923
364_s	Klebsiella aerogenes	Homo sapiens	nasal swab	2019	China:Guangzhou	SAMN33386924
367_s	Klebsiella aerogenes	Homo sapiens	nasal swab	2019	China:Guangzhou	SAMN33386925
368_s	Klebsiella aerogenes	Homo sapiens	nasal swab	2019	China:Guangzhou	SAMN33386926
371_s	Klebsiella aerogenes	Homo sapiens	nasal swab	2019	China:Guangzhou	SAMN33386927
374_s	Klebsiella aerogenes	Homo sapiens	nasal swab	2019	China:Guangzhou	SAMN33386928
375_s	Klebsiella aerogenes	Homo sapiens	nasal swab	2019	China:Guangzhou	SAMN33386929
376_s	Klebsiella aerogenes	Homo sapiens	nasal swab	2019	China:Guangzhou	SAMN33386930
379_s	Klebsiella aerogenes	Homo sapiens	nasal swab	2019	China:Guangzhou	SAMN33386931
380_s	Klebsiella aerogenes	Homo sapiens	nasal swab	2019	China:Guangzhou	SAMN33386932
386_s	Klebsiella aerogenes	Homo sapiens	nasal swab	2019	China:Guangzhou	SAMN33386933
388_s	Klebsiella aerogenes	Homo sapiens	nasal swab	2019	China:Guangzhou	SAMN33386934
392_s	Klebsiella aerogenes	Homo sapiens	nasal swab	2019	China:Guangzhou	SAMN33386935
395_s	Klebsiella aerogenes	Homo sapiens	nasal swab	2019	China:Guangzhou	SAMN33386936
396_s	Klebsiella aerogenes	Homo sapiens	nasal swab	2019	China:Guangzhou	SAMN33386937
397_s	Klebsiella aerogenes	Homo sapiens	nasal swab	2019	China:Guangzhou	SAMN33386938
399_s	Klebsiella aerogenes	Homo sapiens	nasal swab	2019	China:Guangzhou	SAMN33386939
402_s	Klebsiella aerogenes	Homo sapiens	nasal swab	2019	China:Guangzhou	SAMN33386940
408_s	Klebsiella aerogenes	Homo sapiens	nasal swab	2019	China:Guangzhou	SAMN33386941
416_s	Klebsiella aerogenes	Homo sapiens	nasal swab	2019	China:Guangzhou	SAMN33386942
420_s	Klebsiella aerogenes	Homo sapiens	nasal swab	2019	China:Guangzhou	SAMN33386943
421_s	Klebsiella aerogenes	Homo sapiens	nasal swab	2019	China:Guangzhou	SAMN33386944
425_s	Klebsiella aerogenes	Homo sapiens	nasal swab	2019	China:Guangzhou	SAMN33386945
426_s	Klebsiella aerogenes	Homo sapiens	nasal swab	2019	China:Guangzhou	SAMN33386946
431_s	Klebsiella aerogenes	Homo sapiens	nasal swab	2019	China:Guangzhou	SAMN33386947
432_s	Klebsiella aerogenes	Homo sapiens	nasal swab	2019	China:Guangzhou	SAMN33386948
434_s	Klebsiella aerogenes	Homo sapiens	nasal swab	2019	China:Guangzhou	SAMN33386949
436_s	Klebsiella aerogenes	Homo sapiens	nasal swab	2019	China:Guangzhou	SAMN33386950
438_s	Klebsiella aerogenes	Homo sapiens	nasal swab	2019	China:Guangzhou	SAMN33386951
441_s	Klebsiella aerogenes	Homo sapiens	nasal swab	2019	China:Guangzhou	SAMN33386952
445_s	Klebsiella aerogenes	Homo sapiens	nasal swab	2019	China:Guangzhou	SAMN33386953
451_s	Klebsiella aerogenes	Homo sapiens	nasal swab	2019	China:Guangzhou	SAMN33386954
452_s	Klebsiella aerogenes	Homo sapiens	nasal swab	2019	China:Guangzhou	SAMN33386955
454_s	Klebsiella aerogenes	Homo sapiens	nasal swab	2019	China:Guangzhou	SAMN33386956
455_s	Klebsiella aerogenes	Homo sapiens	nasal swab	2019	China:Guangzhou	SAMN33386957
461_s	Klebsiella aerogenes	Homo sapiens	nasal swab	2019	China:Guangzhou	SAMN33386958
462_s	Klebsiella aerogenes	Homo sapiens	nasal swab	2019	China:Guangzhou	SAMN33386959
463_s	Klebsiella aerogenes	Homo sapiens	nasal swab	2019	China:Guangzhou	SAMN33386960
465_s	Klebsiella aerogenes	Homo sapiens	nasal swab	2019	China:Guangzhou	SAMN33386961
471_s	Klebsiella aerogenes	Homo sapiens	nasal swab	2019	China:Guangzhou	SAMN33386962
473_s	Klebsiella aerogenes	Homo sapiens	nasal swab	2019	China:Guangzhou	SAMN33386963
481_s	Klebsiella aerogenes	Homo sapiens	nasal swab	2019	China:Guangzhou	SAMN33386964
486_s	Klebsiella aerogenes	Homo sapiens	nasal swab	2019	China:Guangzhou	SAMN33386965
491_s	Klebsiella aerogenes	Homo sapiens	nasal swab	2019	China:Guangzhou	SAMN33386966
493_s	Klebsiella aerogenes	Homo sapiens	nasal swab	2019	China:Guangzhou	SAMN33386967
496_s	Klebsiella aerogenes	Homo sapiens	nasal swab	2019	China:Guangzhou	SAMN33386968
499_s	Klebsiella aerogenes	Homo sapiens	nasal swab	2019	China:Guangzhou	SAMN33386969
503_s	Klebsiella aerogenes	Homo sapiens	nasal swab	2019	China:Guangzhou	SAMN33386970
504_s	Klebsiella aerogenes	Homo sapiens	nasal swab	2019	China:Guangzhou	SAMN33386971
507_s	Klebsiella aerogenes	Homo sapiens	nasal swab	2019	China:Guangzhou	SAMN33386972
510_s	Klebsiella aerogenes	Homo sapiens	nasal swab	2019	China:Guangzhou	SAMN33386973
512_s	Klebsiella aerogenes	Homo sapiens	nasal swab	2019	China:Guangzhou	SAMN33386974
514_s	Klebsiella aerogenes	Homo sapiens	nasal swab	2019	China:Guangzhou	SAMN33386975
515_s	Klebsiella aerogenes	Homo sapiens	nasal swab	2019	China:Guangzhou	SAMN33386976
521_s	Klebsiella aerogenes	Homo sapiens	nasal swab	2019	China:Guangzhou	SAMN33386977
523_s	Klebsiella aerogenes	Homo sapiens	nasal swab	2019	China:Guangzhou	SAMN33386978
525_s	Klebsiella aerogenes	Homo sapiens	nasal swab	2019	China:Guangzhou	SAMN33386979
533_s	Klebsiella aerogenes	Homo sapiens	nasal swab	2019	China:Guangzhou	SAMN33386980
534_s	Klebsiella aerogenes	Homo sapiens	nasal swab	2019	China:Guangzhou	SAMN33386981
555_s	Klebsiella aerogenes	Homo sapiens	nasal swab	2019	China:Guangzhou	SAMN33386982
557_s	Klebsiella aerogenes	Homo sapiens	nasal swab	2019	China:Guangzhou	SAMN33386983
559_s	Klebsiella aerogenes	Homo sapiens	nasal swab	2019	China:Guangzhou	SAMN33386984
561_s	Klebsiella aerogenes	Homo sapiens	nasal swab	2019	China:Guangzhou	SAMN33386985
563_s	Klebsiella aerogenes	Homo sapiens	nasal swab	2019	China:Guangzhou	SAMN33386986
565_s	Klebsiella aerogenes	Homo sapiens	nasal swab	2019	China:Guangzhou	SAMN33386987
567_s	Klebsiella aerogenes	Homo sapiens	nasal swab	2019	China:Guangzhou	SAMN33386988
569_s	Klebsiella aerogenes	Homo sapiens	nasal swab	2019	China:Guangzhou	SAMN33386989
573_s	Klebsiella aerogenes	Homo sapiens	nasal swab	2019	China:Guangzhou	SAMN33386990
575_s	Klebsiella aerogenes	Homo sapiens	nasal swab	2019	China:Guangzhou	SAMN33386991
578_s	Klebsiella aerogenes	Homo sapiens	nasal swab	2019	China:Guangzhou	SAMN33386992
583_s	Klebsiella aerogenes	Homo sapiens	nasal swab	2019	China:Guangzhou	SAMN33386993
585_s	Klebsiella aerogenes	Homo sapiens	nasal swab	2019	China:Guangzhou	SAMN33386994
586_s	Klebsiella aerogenes	Homo sapiens	nasal swab	2019	China:Guangzhou	SAMN33386995
588_s	Klebsiella aerogenes	Homo sapiens	nasal swab	2019	China:Guangzhou	SAMN33386996
605_s	Klebsiella aerogenes	Homo sapiens	nasal swab	2019	China:Guangzhou	SAMN33386997
607_s	Klebsiella aerogenes	Homo sapiens	nasal swab	2019	China:Guangzhou	SAMN33386998
613_s	Klebsiella aerogenes	Homo sapiens	nasal swab	2019	China:Guangzhou	SAMN33386999
616_s	Klebsiella aerogenes	Homo sapiens	nasal swab	2019	China:Guangzhou	SAMN33387000
617_s	Klebsiella aerogenes	Homo sapiens	nasal swab	2019	China:Guangzhou	SAMN33387001
620_s	Klebsiella aerogenes	Homo sapiens	nasal swab	2019	China:Guangzhou	SAMN33387002
622_s	Klebsiella aerogenes	Homo sapiens	nasal swab	2019	China:Guangzhou	SAMN33387003
625_s	Klebsiella aerogenes	Homo sapiens	nasal swab	2019	China:Guangzhou	SAMN33387004
627_s	Klebsiella aerogenes	Homo sapiens	nasal swab	2019	China:Guangzhou	SAMN33387005
628_s	Klebsiella aerogenes	Homo sapiens	nasal swab	2019	China:Guangzhou	SAMN33387006
629_s	Klebsiella aerogenes	Homo sapiens	nasal swab	2019	China:Guangzhou	SAMN33387007
631_s	Klebsiella aerogenes	Homo sapiens	nasal swab	2019	China:Guangzhou	SAMN33387008
634_s	Klebsiella aerogenes	Homo sapiens	nasal swab	2019	China:Guangzhou	SAMN33387009
635_s	Klebsiella aerogenes	Homo sapiens	nasal swab	2019	China:Guangzhou	SAMN33387010
637_s	Klebsiella aerogenes	Homo sapiens	nasal swab	2019	China:Guangzhou	SAMN33387011
638_s	Klebsiella aerogenes	Homo sapiens	nasal swab	2019	China:Guangzhou	SAMN33387012
645_s	Klebsiella aerogenes	Homo sapiens	nasal swab	2019	China:Guangzhou	SAMN33387013
659_s	Klebsiella aerogenes	Homo sapiens	nasal swab	2019	China:Guangzhou	SAMN33387014
660_s	Klebsiella aerogenes	Homo sapiens	nasal swab	2019	China:Guangzhou	SAMN33387015
661_s	Klebsiella aerogenes	Homo sapiens	nasal swab	2019	China:Guangzhou	SAMN33387016
664_s	Klebsiella aerogenes	Homo sapiens	nasal swab	2019	China:Guangzhou	SAMN33387017
668_s	Klebsiella aerogenes	Homo sapiens	nasal swab	2019	China:Guangzhou	SAMN33387018
669_s	Klebsiella aerogenes	Homo sapiens	nasal swab	2019	China:Guangzhou	SAMN33387019
670_s	Klebsiella aerogenes	Homo sapiens	nasal swab	2019	China:Guangzhou	SAMN33387020
673_s	Klebsiella aerogenes	Homo sapiens	nasal swab	2019	China:Guangzhou	SAMN33387021
674_s	Klebsiella aerogenes	Homo sapiens	nasal swab	2019	China:Guangzhou	SAMN33387022
689_s	Klebsiella aerogenes	Homo sapiens	nasal swab	2019	China:Guangzhou	SAMN33387023
700_s	Klebsiella aerogenes	Homo sapiens	nasal swab	2019	China:Guangzhou	SAMN33387024
707_s	Klebsiella aerogenes	Homo sapiens	nasal swab	2019	China:Guangzhou	SAMN33387025
710_s	Klebsiella aerogenes	Homo sapiens	nasal swab	2019	China:Guangzhou	SAMN33387026
712_s	Klebsiella aerogenes	Homo sapiens	nasal swab	2019	China:Guangzhou	SAMN33387027
713_s	Klebsiella aerogenes	Homo sapiens	nasal swab	2019	China:Guangzhou	SAMN33387028
716_s	Klebsiella aerogenes	Homo sapiens	nasal swab	2019	China:Guangzhou	SAMN33387029
723_s	Klebsiella aerogenes	Homo sapiens	nasal swab	2019	China:Guangzhou	SAMN33387030
729_s	Klebsiella aerogenes	Homo sapiens	nasal swab	2019	China:Guangzhou	SAMN33387031
732_s	Klebsiella aerogenes	Homo sapiens	nasal swab	2019	China:Guangzhou	SAMN33387032
735_s	Klebsiella aerogenes	Homo sapiens	nasal swab	2019	China:Guangzhou	SAMN33387033
737_s	Klebsiella aerogenes	Homo sapiens	nasal swab	2019	China:Guangzhou	SAMN33387034
740_s	Klebsiella aerogenes	Homo sapiens	nasal swab	2019	China:Guangzhou	SAMN33387035
742_s	Klebsiella aerogenes	Homo sapiens	nasal swab	2019	China:Guangzhou	SAMN33387036
745_s	Klebsiella aerogenes	Homo sapiens	nasal swab	2019	China:Guangzhou	SAMN33387037
748_s	Klebsiella aerogenes	Homo sapiens	nasal swab	2019	China:Guangzhou	SAMN33387038
750_s	Klebsiella aerogenes	Homo sapiens	nasal swab	2019	China:Guangzhou	SAMN33387039
753_s	Klebsiella aerogenes	Homo sapiens	nasal swab	2019	China:Guangzhou	SAMN33387040
755_s	Klebsiella aerogenes	Homo sapiens	nasal swab	2019	China:Guangzhou	SAMN33387041
757_s	Klebsiella aerogenes	Homo sapiens	nasal swab	2019	China:Guangzhou	SAMN33387042
758_s	Klebsiella aerogenes	Homo sapiens	nasal swab	2019	China:Guangzhou	SAMN33387043
759_s	Klebsiella aerogenes	Homo sapiens	nasal swab	2019	China:Guangzhou	SAMN33387044
762_s	Klebsiella aerogenes	Homo sapiens	nasal swab	2019	China:Guangzhou	SAMN33387045
770_s	Klebsiella aerogenes	Homo sapiens	nasal swab	2019	China:Guangzhou	SAMN33387046
773_s	Klebsiella aerogenes	Homo sapiens	nasal swab	2019	China:Guangzhou	SAMN33387047
774_s	Klebsiella aerogenes	Homo sapiens	nasal swab	2019	China:Guangzhou	SAMN33387048
777_s	Klebsiella aerogenes	Homo sapiens	nasal swab	2019	China:Guangzhou	SAMN33387049
780_s	Klebsiella aerogenes	Homo sapiens	nasal swab	2019	China:Guangzhou	SAMN33387050
784_s	Klebsiella aerogenes	Homo sapiens	nasal swab	2019	China:Guangzhou	SAMN33387051
787_s	Klebsiella aerogenes	Homo sapiens	nasal swab	2019	China:Guangzhou	SAMN33387052
788_s	Klebsiella aerogenes	Homo sapiens	nasal swab	2019	China:Guangzhou	SAMN33387053
792_s	Klebsiella aerogenes	Homo sapiens	nasal swab	2019	China:Guangzhou	SAMN33387054
793_s	Klebsiella aerogenes	Homo sapiens	nasal swab	2019	China:Guangzhou	SAMN33387055
802_s	Klebsiella aerogenes	Homo sapiens	nasal swab	2019	China:Guangzhou	SAMN33387056
804_s	Klebsiella aerogenes	Homo sapiens	nasal swab	2019	China:Guangzhou	SAMN33387057
819_s	Klebsiella aerogenes	Homo sapiens	nasal swab	2019	China:Guangzhou	SAMN33387058
824_s	Klebsiella aerogenes	Homo sapiens	nasal swab	2019	China:Guangzhou	SAMN33387059
826_s	Klebsiella aerogenes	Homo sapiens	nasal swab	2019	China:Guangzhou	SAMN33387060
831_s	Klebsiella aerogenes	Homo sapiens	nasal swab	2019	China:Guangzhou	SAMN33387061
835_s	Klebsiella aerogenes	Homo sapiens	nasal swab	2019	China:Guangzhou	SAMN33387062
837_s	Klebsiella aerogenes	Homo sapiens	nasal swab	2019	China:Guangzhou	SAMN33387063
838_s	Klebsiella aerogenes	Homo sapiens	nasal swab	2019	China:Guangzhou	SAMN33387064
840_s	Klebsiella aerogenes	Homo sapiens	nasal swab	2019	China:Guangzhou	SAMN33387065
849_s	Klebsiella aerogenes	Homo sapiens	nasal swab	2019	China:Guangzhou	SAMN33387066
850_s	Klebsiella aerogenes	Homo sapiens	nasal swab	2019	China:Guangzhou	SAMN33387067
858_s	Klebsiella aerogenes	Homo sapiens	nasal swab	2019	China:Guangzhou	SAMN33387068
859_s	Klebsiella aerogenes	Homo sapiens	nasal swab	2019	China:Guangzhou	SAMN33387069
860_s	Klebsiella aerogenes	Homo sapiens	nasal swab	2019	China:Guangzhou	SAMN33387070
861_s	Klebsiella aerogenes	Homo sapiens	nasal swab	2019	China:Guangzhou	SAMN33387071
868_s	Klebsiella aerogenes	Homo sapiens	nasal swab	2019	China:Guangzhou	SAMN33387072
870_s	Klebsiella aerogenes	Homo sapiens	nasal swab	2019	China:Guangzhou	SAMN33387073
872_s	Klebsiella aerogenes	Homo sapiens	nasal swab	2019	China:Guangzhou	SAMN33387074
874_s	Klebsiella aerogenes	Homo sapiens	nasal swab	2019	China:Guangzhou	SAMN33387075
877_s	Klebsiella aerogenes	Homo sapiens	nasal swab	2019	China:Guangzhou	SAMN33387076
878_s	Klebsiella aerogenes	Homo sapiens	nasal swab	2019	China:Guangzhou	SAMN33387077
879_s	Klebsiella aerogenes	Homo sapiens	nasal swab	2019	China:Guangzhou	SAMN33387078
882_s	Klebsiella aerogenes	Homo sapiens	nasal swab	2019	China:Guangzhou	SAMN33387079
883_s	Klebsiella aerogenes	Homo sapiens	nasal swab	2019	China:Guangzhou	SAMN33387080
884_s	Klebsiella aerogenes	Homo sapiens	nasal swab	2019	China:Guangzhou	SAMN33387081
885_s	Klebsiella aerogenes	Homo sapiens	nasal swab	2019	China:Guangzhou	SAMN33387082
888_s	Klebsiella aerogenes	Homo sapiens	nasal swab	2019	China:Guangzhou	SAMN33387083
895_s	Klebsiella aerogenes	Homo sapiens	nasal swab	2019	China:Guangzhou	SAMN33387084
897_s	Klebsiella aerogenes	Homo sapiens	nasal swab	2019	China:Guangzhou	SAMN33387085
899_s	Klebsiella aerogenes	Homo sapiens	nasal swab	2019	China:Guangzhou	SAMN33387086
903_s	Klebsiella aerogenes	Homo sapiens	nasal swab	2019	China:Guangzhou	SAMN33387087
904_s	Klebsiella aerogenes	Homo sapiens	nasal swab	2019	China:Guangzhou	SAMN33387088
905_s	Klebsiella aerogenes	Homo sapiens	nasal swab	2019	China:Guangzhou	SAMN33387089
911_s	Klebsiella aerogenes	Homo sapiens	nasal swab	2019	China:Guangzhou	SAMN33387090
912_s	Klebsiella aerogenes	Homo sapiens	nasal swab	2019	China:Guangzhou	SAMN33387091
918_s	Klebsiella aerogenes	Homo sapiens	nasal swab	2019	China:Guangzhou	SAMN33387092
927_s	Klebsiella aerogenes	Homo sapiens	nasal swab	2019	China:Guangzhou	SAMN33387093
928_s	Klebsiella aerogenes	Homo sapiens	nasal swab	2019	China:Guangzhou	SAMN33387094
933_s	Klebsiella aerogenes	Homo sapiens	nasal swab	2019	China:Guangzhou	SAMN33387095
936_s	Klebsiella aerogenes	Homo sapiens	nasal swab	2019	China:Guangzhou	SAMN33387096
939_s	Klebsiella aerogenes	Homo sapiens	nasal swab	2019	China:Guangzhou	SAMN33387097
940_s	Klebsiella aerogenes	Homo sapiens	nasal swab	2019	China:Guangzhou	SAMN33387098
941_s	Klebsiella aerogenes	Homo sapiens	nasal swab	2019	China:Guangzhou	SAMN33387099
942_s	Klebsiella aerogenes	Homo sapiens	nasal swab	2019	China:Guangzhou	SAMN33387100
943_s	Klebsiella aerogenes	Homo sapiens	nasal swab	2019	China:Guangzhou	SAMN33387101
948_s	Klebsiella aerogenes	Homo sapiens	nasal swab	2019	China:Guangzhou	SAMN33387102
951_s	Klebsiella aerogenes	Homo sapiens	nasal swab	2019	China:Guangzhou	SAMN33387103
953_s	Klebsiella aerogenes	Homo sapiens	nasal swab	2019	China:Guangzhou	SAMN33387104
956_s	Klebsiella aerogenes	Homo sapiens	nasal swab	2019	China:Guangzhou	SAMN33387105
961_s	Klebsiella aerogenes	Homo sapiens	nasal swab	2019	China:Guangzhou	SAMN33387106
963_s	Klebsiella aerogenes	Homo sapiens	nasal swab	2019	China:Guangzhou	SAMN33387107
967_s	Klebsiella aerogenes	Homo sapiens	nasal swab	2019	China:Guangzhou	SAMN33387108
968_s	Klebsiella aerogenes	Homo sapiens	nasal swab	2019	China:Guangzhou	SAMN33387109
972_s	Klebsiella aerogenes	Homo sapiens	nasal swab	2019	China:Guangzhou	SAMN33387110
974_s	Klebsiella aerogenes	Homo sapiens	nasal swab	2019	China:Guangzhou	SAMN33387111
977_s	Klebsiella aerogenes	Homo sapiens	nasal swab	2019	China:Guangzhou	SAMN33387112
980_s	Klebsiella aerogenes	Homo sapiens	nasal swab	2019	China:Guangzhou	SAMN33387113
986_s	Klebsiella aerogenes	Homo sapiens	nasal swab	2019	China:Guangzhou	SAMN33387114
987_s	Klebsiella aerogenes	Homo sapiens	nasal swab	2019	China:Guangzhou	SAMN33387115
988_s	Klebsiella aerogenes	Homo sapiens	nasal swab	2019	China:Guangzhou	SAMN33387116
989_s	Klebsiella aerogenes	Homo sapiens	nasal swab	2019	China:Guangzhou	SAMN33387117
993_s	Klebsiella aerogenes	Homo sapiens	nasal swab	2019	China:Guangzhou	SAMN33387118
994_s	Klebsiella aerogenes	Homo sapiens	nasal swab	2019	China:Guangzhou	SAMN33387119
1000_s	Klebsiella aerogenes	Homo sapiens	nasal swab	2019	China:Guangzhou	SAMN33387120
1001_s	Klebsiella aerogenes	Homo sapiens	nasal swab	2019	China:Guangzhou	SAMN33387121
1002_s	Klebsiella aerogenes	Homo sapiens	nasal swab	2019	China:Guangzhou	SAMN33387122
1003_s	Klebsiella aerogenes	Homo sapiens	nasal swab	2019	China:Guangzhou	SAMN33387123
1005_s	Klebsiella aerogenes	Homo sapiens	nasal swab	2019	China:Guangzhou	SAMN33387124
1006_s	Klebsiella aerogenes	Homo sapiens	nasal swab	2019	China:Guangzhou	SAMN33387125
1009_s	Klebsiella aerogenes	Homo sapiens	nasal swab	2019	China:Guangzhou	SAMN33387126
1012_s	Klebsiella aerogenes	Homo sapiens	nasal swab	2019	China:Guangzhou	SAMN33387127
1013_s	Klebsiella aerogenes	Homo sapiens	nasal swab	2019	China:Guangzhou	SAMN33387128
1016_s	Klebsiella aerogenes	Homo sapiens	nasal swab	2019	China:Guangzhou	SAMN33387129
1019_s	Klebsiella aerogenes	Homo sapiens	nasal swab	2019	China:Guangzhou	SAMN33387130
1024_s	Klebsiella aerogenes	Homo sapiens	nasal swab	2019	China:Guangzhou	SAMN33387131
1030_s	Klebsiella aerogenes	Homo sapiens	nasal swab	2019	China:Guangzhou	SAMN33387132
1033_s	Klebsiella aerogenes	Homo sapiens	nasal swab	2019	China:Guangzhou	SAMN33387133
1037_s	Klebsiella aerogenes	Homo sapiens	nasal swab	2019	China:Guangzhou	SAMN33387134
1041_s	Klebsiella aerogenes	Homo sapiens	nasal swab	2019	China:Guangzhou	SAMN33387135
1054_s	Klebsiella aerogenes	Homo sapiens	nasal swab	2019	China:Guangzhou	SAMN33387136
1058_s	Klebsiella aerogenes	Homo sapiens	nasal swab	2019	China:Guangzhou	SAMN33387137
1059_s	Klebsiella aerogenes	Homo sapiens	nasal swab	2019	China:Guangzhou	SAMN33387138
1081_s	Klebsiella aerogenes	Homo sapiens	nasal swab	2019	China:Guangzhou	SAMN33387139
1103_s	Klebsiella aerogenes	Homo sapiens	nasal swab	2019	China:Guangzhou	SAMN33387140
1105_s	Klebsiella aerogenes	Homo sapiens	nasal swab	2019	China:Guangzhou	SAMN33387141
1106_s	Klebsiella aerogenes	Homo sapiens	nasal swab	2019	China:Guangzhou	SAMN33387142
1107_s	Klebsiella aerogenes	Homo sapiens	nasal swab	2019	China:Guangzhou	SAMN33387143
1108_s	Klebsiella aerogenes	Homo sapiens	nasal swab	2019	China:Guangzhou	SAMN33387144
1110_s	Klebsiella aerogenes	Homo sapiens	nasal swab	2019	China:Guangzhou	SAMN33387145
1116_s	Klebsiella aerogenes	Homo sapiens	nasal swab	2019	China:Guangzhou	SAMN33387146
